# Supplementary material for: Five new Caenorhabditis species from Indonesia provide exceptions to Haldane's rule and partial fertility of interspecific hybrids
Source: G3 (Bethesda). 2025 Jun 21;15(8):jkaf134. doi: 10.1093/g3journal/jkaf134 (PMC12341892; doi:10.1093/g3journal/jkaf134)
Supplement: jkaf134_Supplementary_Data [file jkaf134_supplementary_data.zip]

Archive with 9 entries (9 files):
- Figure_S1_G3-2025-405930.pdf
- Figure_S2_G3-2025-405930.pdf
- File_S1_G3-2025-405930.txt
- File_S2_G3-2025-405930.txt
- Supplemental_Material_Legends_G3-2025-405930.pdf
- Table_S1_G3-2025-405930.xlsx
- Table_S2_G3-2025-405930.xlsx
- Table_S3_G3-2025-405930.xlsx
- Table_S4_G3-2025-405930.csv
