# Supplementary material for: Five new Caenorhabditis species from Indonesia provide exceptions to Haldane's rule and partial fertility of interspecific hybrids
Source: G3 (Bethesda). 2025 Jun 21;15(8):jkaf134. doi: 10.1093/g3journal/jkaf134 (PMC12341892; doi:10.1093/g3journal/jkaf134)
Supplement: jkaf134_Supplementary_Data [file jkaf134_supplementary_data.zip › File_S1_G3-2025-405930.txt]

# Phylogenetic analysis pipeline
# Angle brackets indicate where specific filenames and paths go

# Step 1. Trim read pairs
# trimgalore/0.6.6

trim_galore --paired -q 25 --length 40 <path to input fastqs>

# Step 2. Trinity assembly for each new strain
# trinityrnaseq-2.15.1

Trinity --seqType fq --max_memory 10G --SS_lib_type RF   --left <path to file_val_1.fq.gz>  --right <path to file.val_2.fq.gz> --CPU 6 --output </file_trinity_out_dir>

# Step 3. Find the longest ORF for each transcript 
# transdecoder/5.5.0

TransDecoder.LongOrfs -t <filename of input fasta>

# Step 4. Find BUSCO genes (including now all available Elegans group species, as in Table S3)
# busco/5.3.0 

busco -m proteins -l <path to /busco_downloads/lineages/nematoda_odb10> -i <path to protein fasta file> --out_path <path to output directory> --out <name for output directory>

# Step 5. Find the genes present in >80% of the species, using Lewis Stevens' busco2fasta.py script
# python/intel/3.8.6 

./busco2fasta.py -b <path to busco directory> -p 0.8 -o <path to output>

# Step 6. Align each set of single-copy orthologs
# mafft/intel/7.475 

mafft --auto <path to input files> > <path to output>

# Step 7. Rename all the fastas to have the species name 
# unix

cat <all the alignments> | cut -f 1 -d "." > <all the aligmnents.short> 

# Step 8. Trim the alignments
# trimal/intel/1.4.1 

trimal -in <path to alignments.short> -out <name of output alignment.trimal> -gt 0.8 -st 0.001 -resoverlap 0.75 -seqoverlap 80

# Step 9. Infer gene trees
# iqtree/1.6.12 

iqtree -nt AUTO -s <path to alignment> -m LG+I+G 

# Step 10. Collect all the gene trees
# unix

cd <path to directory that contains the individual tree files>  
cat ./* >AllTreefiles.txt

# Step 11. Infer species tree
# jdk/1.8.0_271 
java -jar astral.5.7.8.jar -i <path to Alltreefiles.txt> -o <name of output.tre> 2><name of output.log> 

# Step 12. Concatenate alignments using catfasta2phyml script
# perl file downloaded June 10 2024 from https://github.com/nylander/catfasta2phyml
# perl/intel/5.32.0

./catfasta2phyml.pl -c  <path to directory of trimmed alignment.trimal>  >concat.phy 2> partitions.txt

# Step 13. Estimate branch lengths using species tree and concatenated alignments
# iqtree/1.6.12 
 
iqtree -nt AUTO -s <concat.phy from step 12> -m LG+I+G -te <tree from step 11.tre> -pre BL

# Optimal pinv,alpha: 0.424, 0.662 / LogL: -5959643.879
# Analysis results written to: 
#  IQ-TREE report:                El1861BL.iqtree
#  Maximum-likelihood tree:       El1861BL.treefile
#  Screen log file:               El1861BL.log

# Step 14. Plot the tree
# R version 4.3.3 (2024-02-29)

library(ape)
bl <- read.tree("El1861BL.treefile")
bl <- root(bl, "kamaaina")
bl <- ladderize(bl)
plot(bl) 

# Step 15. Recover matrix of pairwise distances along the branches of the tree
# R version 4.3.3 (2024-02-29)

cophenetic.phylo(bl) -> dists
