# Supplementary material for: Five new Caenorhabditis species from Indonesia provide exceptions to Haldane's rule and partial fertility of interspecific hybrids
Source: G3 (Bethesda). 2025 Jun 21;15(8):jkaf134. doi: 10.1093/g3journal/jkaf134 (PMC12341892; doi:10.1093/g3journal/jkaf134)
Supplement: jkaf134_Supplementary_Data [file jkaf134_supplementary_data.zip › File_S2_G3-2025-405930.txt]

(HPT10:0.0689996183,((((((((((HPT35:0.0125209228,HPT43:0.0138045477)1:0.0022183765,tribulationis:0.0155227114):0.0079086483,(HPT5:0.0093301328,sp41:0.0111335706)1:0.0110937592)1:0.0095715098,zanzibari:0.0258479390)1:0.0038744525,(HPT50:0.0314415815,sinica:0.0283269979)1:0.0030513332)1:0.0172468655,(briggsae:0.0092786807,nigoni:0.0060429650)1:0.0433698126)1:0.0141273233,((latens:0.0084049129,remanei:0.0063279331)1:0.0111427538,sp33:0.0191012515)1:0.0329214276)1:0.0083874464,(((elegans:0.0644237240,inopinata:0.0996008185)1:0.0083276399,(kamaaina:0.0152229425,oiwi:0.0165322680)1:0.0898077467)1:0.0063304872,sp54:0.0456695770)1:0.0105871542)1:0.0118322086,((brenneri:0.0117556510,sp48:0.0114370413)1:0.0289358794,(sp44:0.0394299129,sp51:0.0329837598)1:0.0046816867)1:0.0174324038)1:0.0038917653,doughertyi:0.0501275781)1:0.0059317648,(tropicalis:0.0396381192,wallacei:0.0287090837)1:0.0182794071)1;
